# Supplementary material for: How Does Glycation Affect Binding Parameters of the Albumin-Gliclazide System in the Presence of Drugs Commonly Used in Diabetes? In Vitro Spectroscopic Study
Source: Molecules. 2021 Jun 24;26(13):3869. doi: 10.3390/molecules26133869 (PMC8270297; doi:10.3390/molecules26133869)
Supplement: Supplementary file 1 [file molecules-26-03869-s001.zip]

Archive with 1 entries (1 files):
- molecules-1249851-supplementary.pdf
